# Supplementary material for: Preliminary Investigation on Mandarin Peel Extraction and Development of Functionalized Chitosan-Guar Gum Edible Films Using Response Surface Methodology (RSM)
Source: Foods. 2026 Feb 24;15(5):803. doi: 10.3390/foods15050803 (PMC12985080; doi:10.3390/foods15050803)
Supplement: Supplementary file 1 [file foods-15-00803-s001.zip]

Archive with 1 entries (1 files):
- foods-4125419-supplementary.pdf
